# Supplementary material for: Adipokines and Inflammatory Markers in Acute Myocardial Infarction Patients with and without Obstructive Sleep Apnea: A Comparative Analysis
Source: Int J Mol Sci. 2023 Sep 28;24(19):14674. doi: 10.3390/ijms241914674 (PMC10572714; doi:10.3390/ijms241914674)
Supplement: Supplementary file 1 [file ijms-24-14674-s001.zip]

Archive with 1 entries (1 files):
- ijms-2529385-supplementary.pdf
